# Supplementary material for: Coated Betaine Improves Lamb Meat Quality and Flavor by Modulating Rumen Microbial Flora
Source: Animals (Basel). 2026 Mar 20;16(6):970. doi: 10.3390/ani16060970 (PMC13023291; doi:10.3390/ani16060970)
Supplement: Supplementary file 1 [file animals-16-00970-s001.zip]

Archive with 1 entries (1 files):
- animals-4171328-supplementary.pdf
